# Supplementary material for: Transcription, structure, and organoids translate time across the lifespan of humans and great apes
Source: PNAS Nexus. 2023 Jul 20;2(8):pgad230. doi: 10.1093/pnasnexus/pgad230 (PMC10406161; doi:10.1093/pnasnexus/pgad230)
Supplement: pgad230_Supplementary_Data [file pgad230_supplementary_data.zip]

Archive with 2 entries (2 files):
- PNASNEXUS-PNASNEXUS-2022-01101R-s02.docx
- PNASNEXUS-PNASNEXUS-2022-01101R-s01.xlsx
